# Supplementary material for: Genome-based development and clinical evaluation of a customized LAMP panel to rapidly detect, quantify, and determine antibiotic sensitivity of Escherichia coli in native urine samples from urological patients
Source: Eur J Clin Microbiol Infect Dis. 2025 Jan 7;44(3):703–15. doi: 10.1007/s10096-024-05030-3 (PMC11880174; doi:10.1007/s10096-024-05030-3)
Supplement: Supplementary file 3 — Supplementary Material 3 [file 10096_2024_5030_MOESM3_ESM.xlsx]

## Sheet: URPOCT Lamp Primers
	E.coli LAMP Primers for Detection and Resistance Gene Detection
Purpose	E.coli Detection	Narrow Spectrum Beta-lactamase	Extended Spectrum Beta-Lactamase	Extended Spectrum Beta-Lactamase	Sulfamethoxazole Resistance	Trimethoprim Resistance	Ciprofloxacin Susceptibility Surrogate Hemolysin A	Inhibition Control (Self-Amplification)
Target	E.coli Gyrase	TEM-1B	CTX-M-14	CTX-M-15	sul2	dfrA17	hlyA	self-amplification
F3-Primer	gyrAS_F3_3	tem1b_F3_1	ctxm14_F3_1	ctxm15_F3_1	sul2_F3_2	dfrA17_F3_2	hlyA_F3_2	sul1_F3_3
B3-Primer	gyrAS_B3_3	tem1b_B3_1	ctxm14_B3_1	ctxm15_B3_1	sul2_B3_2	dfrA17_B3_2	hlyA_B3_2	sul1_B3_3
FIP-Primer	gyrAS_FIP_3	tem1b_FIP_1	ctxm14_FIP_1	ctxm15_FIP_1	sul2_FIP_2	dfrA17_FIP_2	hlyA_FIP_2	sul1_FIP_3
BIP-Primer	gyrAS_BIP_3	tem1b_BIP_1	ctxm14_BIP_1	ctxm15_BIP_1	sul2_BIP_2	dfrA17_BIP_2	hlyA_BIP_2	sul1_BIP_3
Loop Forward-Primer	gyrAS_LF_3	tem1b_LF_1	none	none	none	none	none	sul1_LF_3
Loop Backward-Primer	gyrAS_LB_3	tem1b_LB_1	ctxm14_LB_1	ctxm15_LB_1	sul2_LB_2	dfrA17_LB_2	hlyA_LB_2	sul1_LB_3
Primer List
hlyA_F3_2	CTACATCTGCTGCTGCTG
hlyA_B3_2	GTTAACGATGCATCAATAGCT
hlyA_FIP_2	TCTTGGCACGTTTAAACTTATCGGGTGACACTGGCAATTAGTCC
hlyA_BIP_2	AGAGGAGTATTCACAACGATTCAAACCTGTTTCTTTGTGGAAAGC
hlyA_LB_2	TTGGATACGATGGTGACAGTTTACT
dfrA17_F3_2	CTGCAGTGTCAGAAAATGG
dfrA17_B3_2	GAGCTTGAAATTCCGTTCTT
dfrA17_FIP_2	CGCTTTAAAGAGTAGTTGCTCACCCGTAATCGGTAGTGGTCC
dfrA17_BIP_2	TCACATATAATCAATGGCTCCTTGTCACTACTGCATATTTGCGAT
dfrA17_LB_2	TTTGACTCTATGGGTGTTCTTCCAA
sul1_F3_3	CGCACCGGAAACATCGC
sul1_B3_3	CGCTTCGCAGATCTCCAG
sul1_FIP_3	CGAGACCAATAGCGGAAGCCCCTGCACGTGCTGTCGAACC
sul1_BIP_3	ACCGTTGGCCTTCCTGTAAAGGGTAGTCAGCGCCATTGCC
sul1_LF_3	CGCCGACTTCAGCTTTTGAA
sul1_LB_3	GAGCCTTGCGGCGGAACTT
gyrAS_F3_3	GTCGTTGGTGACGTAATCGG
gyrAS_B3_3	GCCATCAGTTCATGGGCAAT
gyrAS_FIP_3	CCAGCATGTAACGCAGCGAGAAGACTCGGCGGTTTATGACA
gyrAS_BIP_3	TAACTTCGGTTCCATCGACGGCTTTCGCCAGACGGATTTCC
gyrAS_LF_3	TGCGCCATACGGACGATC
gyrAS_LB_3	ACTCTGCGGCGGCAAT
sul2_F3_2	GCTGGCGACATCATGGAT
sul2_B3_2	AGAAGCACCGGCAAATCG
sul2_FIP_2	GCGTTTGATACCGGCACCCGCACATTGCGGCGTTCTTTG
sul2_BIP_2	TTGATCCCGGCATGGGGTTTTTAGCCGCAATTCATCGAACC
sul2_LB_2	CTCCCGAAACCTCGCTCTC
tem1b_F3_1	CTTACGGATGGCATGACAGT
tem1b_B3_1	CATTGCTGCAGGCATCGT
tem1b_FIP_1	CGGTCCTCCGATCGTTGTCAGAGCAGTGCTGCCATAACCA
tem1b_BIP_1	ATGGGGGATCATGTAACTCGCCGTCACGCTCGTCGTTTGG
tem1b_LF_1	TGGCAGCAGTGTTATCACTCA
tem1b_LB_1	TGATCGTTGGGAACCGGAGCT
ctxm15_F3_1	GGGAGACGAAACGTTCCG
ctxm15_B3_1	GGCAGTCCAGCCTGAATG
ctxm15_FIP_1	TGCCCGAGGTGAAGTGGTATCACCGAGCCGACGTTAAACAC
ctxm15_BIP_1	TGGGTAAAGCATTGGGCGACAACCGGTGGTATTGCCTTTC
ctxm15_LB_1	GGCGCAGCTGGTGACAT
ctxm14_F3_1	CGCGATCGGCGATGAGA
ctxm14_B3_1	CGCCGGTCGTATTGCCT
ctxm14_FIP_1	TGGTGTCTCTCGGGTCGCCGTCTGGATCGCACTGAACC
ctxm14_BIP_1	CGATGGCGCAGACGTTGCGTGAGCCACGTCACCAACTG
ctxm14_LB_1	CAGCTTACGCTGGGTCATG
