# Supplementary material for: Genome-based development and clinical evaluation of a customized LAMP panel to rapidly detect, quantify, and determine antibiotic sensitivity of Escherichia coli in native urine samples from urological patients
Source: Eur J Clin Microbiol Infect Dis. 2025 Jan 7;44(3):703–15. doi: 10.1007/s10096-024-05030-3 (PMC11880174; doi:10.1007/s10096-024-05030-3)
Supplement: Supplementary file 5 — Supplementary Material 5 [file 10096_2024_5030_MOESM5_ESM.xlsx]

## Sheet: Tabelle1
Candidate Genes for resistance detection, derived from pan genome analysis in comparison with phenotypic susceptibility tests
			Presence of Gene vs Susceptibility
Antibiotic	Pangen-ID	Description of gene (automated annotation pipeline)	isolates without gene, susceptible phenotype	isolates without gene, resistant phenotype	isolates with gene, susceptible phenotype	isolates with gene, resistant phenotype	Sensitive predictive value (gene absent->isolate susceptible)	Resistant predictive value (gene present->isolate resistant)	Accuracy
Ampicillin	pG04553	beta-lactamase TEM-1β	79	20	0	63	0.79798	1	0.876543
Ampicillin-Sulbactam	pG04553	beta-lactamase TEM-1β	85	14	11	52	0.858586	0.825397	0.845679
Cefuroxime	pG04553	beta-lactamase TEM-1β	81	18	47	16	0.818182	0.253968	0.598765
Cefotaxime	pG11213	beta-lactamase class A CTX-M-15-group	138	9	0	15	0.938776	1	0.944444
Cefotaxime	pG11583	beta-lactamase class A CTX-M-14	138	16	0	8	0.896104	1	0.901235
Sulfamethoxazole	pG08906	dihydropteroate synthase type-1	117	10	3	32	0.92126	0.914286	0.919753
Trimethoprim	pG08904	dihydrofolate reductase	120	31	0	11	0.794702	1	0.808642
