# Supplementary material for: Genome-based development and clinical evaluation of a customized LAMP panel to rapidly detect, quantify, and determine antibiotic sensitivity of Escherichia coli in native urine samples from urological patients
Source: Eur J Clin Microbiol Infect Dis. 2025 Jan 7;44(3):703–15. doi: 10.1007/s10096-024-05030-3 (PMC11880174; doi:10.1007/s10096-024-05030-3)
Supplement: Supplementary file 7 — Supplementary Material 7 [file 10096_2024_5030_MOESM7_ESM.xlsx]

## Sheet: Tabelle1
							Ampicillin		Ampicillin/Sulbactam		Piperacillin/Tazobactam		Cefuroxime		Cefotaxime		Cefpodoxime		Ceftazidime		Imipenem/Cilastatin		Meropenem				Trimethoprim/Sulfamethoxazole		Ciprofloxacin
Isolate Number	Patient: Sex	Patient: Age (yrs)	Patient: type of treatment	MLST	Pathogenicity Factors	β-lactam Resistance Genes	MIC	EUCAST-Interpretation	MIC	EUCAST-Interpretation	MIC	EUCAST-Interpretation	MIC	EUCAST-Interpretation	MIC	EUCAST-Interpretation	MIC	EUCAST-Interpretation	MIC	EUCAST-Interpretation	MIC	EUCAST-Interpretation	MIC	EUCAST-Interpretation	Trimethoprim Resistance Genes	Sulfonamide Resistance Genes	MIC	EUCAST-Interpretation	MIC	EUCAST-Interpretation
ur16017015-201	M	23	inpatient	ST-405	air,capU,eilA,gad,iha,sat,senB	blaTEM-1B	>=32	R	<=2	S	<=4	S	4	S	<=1	S	<=0,25	S	<=1	S	<=0,25	S	<=0,25	S	none	sul2	<=20	S	<=0,25	S
ur16018494-201	W	83	inpatient	ST-1172	gad,iss,lpfA	none	>=32	R	>=32	R	64	R	16	R	<=1	S	>=8	R	4	I	<=0,25	S	<=0,25	S	none	none	<=20	S	<=0,25	S
ur16015340-201	W	85	outpatient	ST-2020	air,eilA,gad,iss,lpfA,nfaE,senB	blaTEM-1B	>=32	R	16	R	<=4	S	4	S	<=1	S	<=0,25	S	<=1	S	<=0,25	S	<=0,25	S	dfrA17	sul1,sul2	>=320	R	<=0,25	S
ur16016303-201	W	85	inpatient	ST-2020	eilA,gad,iss,lpfA,nfaE,senB	blaTEM-1B	>=32	R	16	R	<=4	S	4	S	<=1	S	<=0,25	S	<=1	S	<=0,25	S	<=0,25	S	dfrA17	sul1,sul2	>=320	R	<=0,25	S
ur16016299-201	M	52	inpatient	ST-131	gad,iha,iss,sat	blaTEM-1B	>=32	R	16	R	<=4	S	4	S	<=1	S	<=0,25	S	<=1	S	<=0,25	S	<=0,25	S	none	none	<=20	S	>=4	R
ur16016964-201	W	24	inpatient	ST-69	air,eilA,gad,iss,lpfA,sat	none	<=2	S	<=2	S	<=4	S	4	S	<=1	S	<=0,25	S	<=1	S	<=0,25	S	<=0,25	S	none	none	<=20	S	<=0,25	S
ur16017640-201	M	60	outpatient	ST-131	cnf1,gad,iha,iss,sat,senB	blaCTX-M-15,blaOXA-1	>=32	R	>=32	R	<=4	S	>=64	R	>=64	R	>=8	R	16	R	<=0,25	S	<=0,25	S	dfrA17	sul1	>=320	R	>=4	R
ur16017644-201	M	60	outpatient	ST-131	cnf1,gad,iha,iss,sat,senB	blaCTX-M-15,blaOXA-1	>=32	R	>=32	R	<=4	S	>=64	R	>=64	R	>=8	R	4	I	<=0,25	S	<=0,25	S	dfrA17	sul1	>=320	R	>=4	R
ur16016124-201	W	81	outpatient	ST-372	gad,iss,vat	blaTEM-1A	>=32	R	<=2	S	<=4	S	4	S	<=1	S	<=0,25	S	<=1	S	<=0,25	S	<=0,25	S	dfrA1	sul1	>=320	R	<=0,25	S
ur16016557-201	W	81	outpatient	ST-372	gad,iss,vat	blaTEM-1A	>=32	R	<=2	S	<=4	S	4	S	<=1	S	<=0,25	S	<=1	S	<=0,25	S	<=0,25	S	dfrA1	sul1	>=320	R	<=0,25	S
ur16017317-202	W	5	outpatient	ST-2015	cnf1,gad,iroN,iss,mchB,mchC,mchF,mcmA,vat	none	4	S	<=2	S	<=4	S	4	S	<=1	S	<=0,25	S	<=1	S	<=0,25	S	<=0,25	S	none	none	<=20	S	<=0,25	S
ur16018605-201	W	68	inpatient	ST-88	gad,iroN,iss,lpfA,mchF	blaTEM-1B	>=32	R	16	R	<=4	S	4	S	<=1	S	0.5	S	<=1	S	<=0,25	S	<=0,25	S	dfrA5	sul2	>=320	R	<=0,25	S
ur16017791-202A	W	76	outpatient	ST-131	gad,iha,iss,sat	blaTEM-1B	>=32	R	>=32	R	<=4	S	4	S	<=1	S	0.5	S	<=1	S	<=0,25	S	<=0,25	S	none	none	<=20	S	>=4	R
ur16017791-202B	W	76	outpatient	ST-131	gad,iha,iss,sat	blaTEM-1B	>=32	R	>=32	R	<=4	S	4	S	<=1	S	0.5	S	<=1	S	<=0,25	S	<=0,25	S	none	sul2	<=20	S	>=4	R
ur16016004-201A	W	18	outpatient	Unknown ST	gad,ireA,iroN,iss,lpfA,mchF,tsh	none	<=2	S	<=2	S	<=4	S	4	S	<=1	S	<=0,25	S	<=1	S	<=0,25	S	<=0,25	S	none	none	<=20	S	<=0,25	S
ur16016647-201	W	58	inpatient	ST-80	cnf1,gad,iroN,iss,mchB,mchC,mchF,mcmA,pic,vat	none	<=2	S	<=2	S	<=4	S	4	S	<=1	S	<=0,25	S	<=1	S	<=0,25	S	<=0,25	S	none	none	<=20	S	<=0,25	S
ur16016647-202	W	58	inpatient	ST-69	air,eilA,gad,iroN,iss,lpfA,mchB,mchC,mchF,mcmA,tsh	blaTEM-1B	>=32	R	<=2	S	<=4	S	4	S	<=1	S	<=0,25	S	<=1	S	<=0,25	S	<=0,25	S	none	none	<=20	S	<=0,25	S
ur16016962-202	W	76	inpatient	ST-2509	gad,lpfA	none	8	S	<=2	S	<=4	S	4	S	<=1	S	0.5	S	<=1	S	<=0,25	S	<=0,25	S	none	none	<=20	S	>=4	R
ur16017579-201	W	76	inpatient	ST-2509	gad,lpfA	none	8	S	<=2	S	<=4	S	8	S	<=1	S	0.5	S	<=1	S	<=0,25	S	<=0,25	S	none	none	<=20	S	>=4	R
ur16017580-201	W	76	inpatient	ST-2509	gad,lpfA	none	8	S	<=2	S	<=4	S	4	S	<=1	S	0.5	S	<=1	S	<=0,25	S	<=0,25	S	none	none	<=20	S	>=4	R
ur16017639-201	W	76	inpatient	ST-2509	gad,lpfA	none	8	S	<=2	S	<=4	S	4	S	<=1	S	<=0,25	S	<=1	S	<=0,25	S	<=0,25	S	none	none	<=20	S	>=4	R
ur16017642-201	W	76	inpatient	ST-2509	gad,lpfA	none	8	S	<=2	S	<=4	S	4	S	<=1	S	<=0,25	S	<=1	S	<=0,25	S	<=0,25	S	none	none	<=20	S	>=4	R
ur16018424-201	M	73	outpatient	ST-95	cba,cma,gad,iroN,iss,mchF,sfaS	none	<=2	S	<=2	S	<=4	S	4	S	<=1	S	<=0,25	S	<=1	S	<=0,25	S	<=0,25	S	none	none	<=20	S	<=0,25	S
ur16016259-201	W	6	inpatient	ST-141	astA,cnf1,gad,iroN,iss,mchB,mchC,mcmA,sfaS,vat	none	8	S	<=2	S	<=4	S	4	S	<=1	S	<=0,25	S	<=1	S	<=0,25	S	<=0,25	S	none	none	<=20	S	<=0,25	S
ur16015644-201	W	72	inpatient	ST-12	cnf1,gad,iha,iroN,iss,mchB,mchC,mchF,mcmA,sat	blaTEM-1B	>=32	R	16	R	<=4	S	4	S	<=1	S	<=0,25	S	<=1	S	<=0,25	S	<=0,25	S	none	sul2	<=20	S	<=0,25	S
ur16016503-201	M	54	outpatient	ST-141	astA,cnf1,gad,ireA,iroN,iss,mchB,mchC,mcmA,sfaS,vat	blaTEM-1B	>=32	R	16	R	<=4	S	4	S	<=1	S	<=0,25	S	<=1	S	<=0,25	S	<=0,25	S	none	sul2	<=20	S	<=0,25	S
ur16016717-201	M	65	outpatient	ST-131	gad,iha,iss,sat	blaTEM-1B	>=32	R	<=2	S	<=4	S	4	S	<=1	S	<=0,25	S	<=1	S	<=0,25	S	<=0,25	S	none	none	<=20	S	>=4	R
ur16016073-201A	M	78	outpatient	ST-59	air,capU,eilA,gad,iha,ireA,lpfA,sat,senB	none	<=2	S	<=2	S	<=4	S	4	S	<=1	S	<=0,25	S	<=1	S	<=0,25	S	<=0,25	S	none	none	<=20	S	<=0,25	S
ur16015470-201	W	87	outpatient	ST-69	eilA,gad,iss,lpfA,senB	none	<=2	S	<=2	S	<=4	S	4	S	<=1	S	<=0,25	S	<=1	S	<=0,25	S	<=0,25	S	none	none	<=20	S	<=0,25	S
ur16018207-202	M	74	outpatient	ST-131	gad,iha,iss,sat	blaTEM-1B	>=32	R	>=32	R	<=4	S	4	S	<=1	S	0.5	S	<=1	S	<=0,25	S	<=0,25	S	dfrA17	sul1	>=320	R	>=4	R
ur16016644-202	M	79	inpatient	ST-416	gad,iroN,iss,sfaS,vat	none	4	S	<=2	S	<=4	S	4	S	<=1	S	<=0,25	S	<=1	S	<=0,25	S	<=0,25	S	none	none	<=20	S	<=0,25	S
ur16015509-201	W	53	inpatient	ST-69	air,eilA,gad,iha,iss,lpfA,sat	none	<=2	S	<=2	S	<=4	S	4	S	<=1	S	<=0,25	S	<=1	S	<=0,25	S	<=0,25	S	none	none	<=20	S	<=0,25	S
ur16015792-201A	M	87	outpatient	ST-90	gad	blaCTX-M-15,blaOXA-1	>=32	R	16	R	<=4	S	>=64	R	>=64	R	>=8	R	16	R	<=0,25	S	<=0,25	S	none	none	<=20	S	>=4	R
ur16018969-201	M	68	inpatient	ST-88	gad,iss,lpfA	none	4	S	<=2	S	<=4	S	4	S	<=1	S	<=0,25	S	<=1	S	<=0,25	S	<=0,25	S	none	none	<=20	S	<=0,25	S
ur16018426-201	W	49	outpatient	ST-69	eilA,gad,iroN,iss,lpfA,mchF,tsh	blaTEM-1B	>=32	R	<=2	S	<=4	S	4	S	<=1	S	<=0,25	S	<=1	S	<=0,25	S	<=0,25	S	none	none	<=20	S	<=0,25	S
ur16018703-201	W	24	inpatient	ST-131	astA,gad,iha,nfaE,sat,senB	blaTEM-1B	>=32	R	16	R	<=4	S	4	S	<=1	S	<=0,25	S	<=1	S	<=0,25	S	<=0,25	S	dfrA17	sul1,sul2	>=320	R	<=0,25	S
ur16017942-202	M	75	inpatient	ST-162	gad,iroN,iss,lpfA,mchF	blaTEM-1B	>=32	R	16	R	<=4	S	4	S	<=1	S	<=0,25	S	<=1	S	<=0,25	S	<=0,25	S	dfrA17	sul2	>=320	R	>=4	R
ur16016931-202	M	87	inpatient	ST-1193	gad,iha,sat,senB,vat	blaCTX-M-27	>=32	R	<=2	S	<=4	S	>=64	R	>=64	R	>=8	R	4	I	<=0,25	S	<=0,25	S	none	none	<=20	S	>=4	R
ur16017270-201	M	87	inpatient	ST-1193	gad,iha,sat,senB,vat	blaCTX-M-27	>=32	R	<=2	S	<=4	S	>=64	R	>=64	R	>=8	R	4	I	<=0,25	S	<=0,25	S	none	none	<=20	S	>=4	R
ur16015756-202	M	54	inpatient	ST-73	gad,iha,ireA,iroN,iss,mchB,mchC,mchF,mcmA,pic,sat,vat	blaTEM-1B	>=32	R	>=32	R	<=4	S	4	S	<=1	S	<=0,25	S	<=1	S	<=0,25	S	<=0,25	S	none	none	<=20	S	<=0,25	S
ur16018603-201	W	59	inpatient	ST-40	cif,eae,efa1,espA,espB,espF,espJ,gad,iroN,iss,lpfA,mchF,nleA,nleB,nleC,tir,tsh	none	<=2	S	<=2	S	<=4	S	4	S	<=1	S	<=0,25	S	<=1	S	<=0,25	S	<=0,25	S	none	none	<=20	S	<=0,25	S
ur16015169-201	W	31	outpatient	ST-131	gad,iha,nfaE,sat,senB	blaTEM-1B	>=32	R	>=32	R	8	S	4	S	<=1	S	<=0,25	S	<=1	S	<=0,25	S	<=0,25	S	dfrA7	sul1	>=320	R	<=0,25	S
ur16015325-201	W	31	outpatient	ST-131	gad,iha,nfaE,sat,senB	blaTEM-1B	>=32	R	>=32	R	16	I	4	S	<=1	S	<=0,25	S	<=1	S	<=0,25	S	<=0,25	S	dfrA7	sul1	>=320	R	<=0,25	S
ur16018269-201	W	41	inpatient	ST-95	gad,ireA,iroN,iss,mchF,vat	blaTEM-1B	>=32	R	<=2	S	<=4	S	4	S	<=1	S	<=0,25	S	<=1	S	<=0,25	S	<=0,25	S	dfrA5	sul2-like	<=20	S	<=0,25	S
ur16018778-202	W	69	outpatient	ST-2013	cnf1,gad,iroN,iss,mchB,mchC,mcmA,pic,vat	blaTEM-1C	>=32	R	16	R	<=4	S	4	S	<=1	S	<=0,25	S	<=1	S	1	S	<=0,25	S	none	sul2	<=20	S	<=0,25	S
ur16018778-203	W	69	outpatient	ST-10	gad,iss,mchB,mchC,mchF,sat	blaTEM-1B	>=32	R	16	R	<=4	S	4	S	<=1	S	<=0,25	S	<=1	S	<=0,25	S	<=0,25	S	dfrA14-like	sul3	>=320	R	<=0,25	S
ur16018778-204	W	69	outpatient	ST-2013	cnf1,gad,iroN,iss,mchB,mchC,mcmA,pic,vat	blaTEM-1C	>=32	R	16	R	<=4	S	4	S	<=1	S	<=0,25	S	<=1	S	<=0,25	S	<=0,25	S	none	sul2-like	<=20	S	<=0,25	S
ur16016300-201	M	47	inpatient	ST-62	air,capU,eilA,gad,iha,iss,lpfA,sat,senB	none	<=2	S	<=2	S	<=4	S	4	S	<=1	S	0.5	S	<=1	S	<=0,25	S	<=0,25	S	none	none	<=20	S	<=0,25	S
ur16018159-202	M	66	inpatient	ST-3699	celb,cma,cnf1,gad,iroN,iss,mchF	none	<=2	S	<=2	S	<=4	S	4	S	<=1	S	<=0,25	S	<=1	S	<=0,25	S	<=0,25	S	none	none	<=20	S	<=0,25	S
ur16019561-201	M	66	outpatient	ST-3699	cma,cnf1,iroN,iss,mchF	none	<=2	S	<=2	S	<=4	S	4	S	<=1	S	<=0,25	S	<=1	S	<=0,25	S	<=0,25	S	none	none	<=20	S	<=0,25	S
ur16015298-201	W	80	inpatient	ST-141	cnf1,gad,iroN,iss,mchB,mchC,mchF,sfaS,vat	none	<=2	S	<=2	S	<=4	S	4	S	<=1	S	<=0,25	S	<=1	S	<=0,25	S	<=0,25	S	none	none	<=20	S	<=0,25	S
ur16018275-201A	M	63	outpatient	ST-69	air,eilA,gad,iss,lpfA	blaTEM-1B	>=32	R	<=2	S	<=4	S	4	S	<=1	S	<=0,25	S	<=1	S	<=0,25	S	<=0,25	S	dfrA14-like	sul2	>=320	R	>=4	R
ur16016180-201	M	50	inpatient	ST-131	gad,iha,iss,sat	none	8	S	<=2	S	<=4	S	4	S	<=1	S	<=0,25	S	<=1	S	<=0,25	S	<=0,25	S	none	none	<=20	S	>=4	R
ur16017135-201	M	50	inpatient	ST-131	gad,iha,iss,sat	none	4	S	<=2	S	<=4	S	4	S	<=1	S	<=0,25	S	<=1	S	<=0,25	S	<=0,25	S	none	none	<=20	S	>=4	R
ur16018966-201	M	50	outpatient	ST-131	gad,iha,iss,sat	none	<=2	S	<=2	S	<=4	S	4	S	<=1	S	<=0,25	S	<=1	S	<=0,25	S	<=0,25	S	none	none	<=20	S	>=4	R
ur16016783-201	M	73	outpatient	ST-1193	gad,iha,sat,senB,vat	blaCTX-M-14,blaTEM-1B	>=32	R	16	R	<=4	S	>=64	R	>=64	R	>=8	R	<=1	S	<=0,25	S	<=0,25	S	none	none	<=20	S	>=4	R
ur16018032-201	M	73	inpatient	ST-95	gad,ireA,iss,vat	none	<=2	S	<=2	S	<=4	S	4	S	<=1	S	<=0,25	S	<=1	S	<=0,25	S	<=0,25	S	none	none	<=20	S	<=0,25	S
ur16015592-202	W	76	outpatient	ST-69	air,cma,eilA,gad,iroN,iss,lpfA	none	8	S	<=2	S	<=4	S	16	R	<=1	S	0.5	S	<=1	S	<=0,25	S	<=0,25	S	dfrA1	sul1	>=320	R	<=0,25	S
ur16017020-201	M	70	inpatient	ST-131	cnf1,gad,iha,iss,sat,senB	blaCTX-M-15,blaOXA-1,blaTEM-1B	>=32	R	>=32	R	8	S	>=64	R	>=64	R	>=8	R	16	R	<=0,25	S	<=0,25	S	dfrA17	sul1,sul2	>=320	R	>=4	R
ur16017139-201	M	48	inpatient	ST-131	cnf1,gad,iroN,iss,mchF	blaTEM-1B	>=32	R	>=32	R	8	S	4	S	<=1	S	<=0,25	S	<=1	S	<=0,25	S	<=0,25	S	dfrA1	sul1,sul2	>=320	R	<=0,25	S
ur16015398-201	M	21	outpatient	ST-38	aap,aar,aatA,agg3A,agg3B,agg3C,agg3D,capU,eilA,gad,iha,ORF3,ORF4,sat	blaCTX-M-15,blaOXA-1	>=32	R	>=32	R	8	S	>=64	R	>=64	R	>=8	R	16	R	<=0,25	S	<=0,25	S	dfrA1	none	>=320	R	>=4	R
ur16016595-201	W	85	outpatient	ST-131	gad,iha,iss,sat	blaTEM-1B	>=32	R	16	R	<=4	S	4	S	<=1	S	<=0,25	S	<=1	S	<=0,25	S	<=0,25	S	none	none	<=20	S	>=4	R
ur16015940-201A	M	82	outpatient	ST-58	gad,iroN,iss,lpfA,mchF	blaTEM-1B	>=32	R	16	R	<=4	S	16	R	<=1	S	0.5	S	<=1	S	<=0,25	S	<=0,25	S	dfrA5	sul1,sul2	>=320	R	>=4	R
ur16018030-201	M	82	inpatient	ST-58	gad,iroN,iss,lpfA,mchF	blaTEM-1B	>=32	R	16	R	<=4	S	16	R	<=1	S	0.5	S	<=1	S	<=0,25	S	<=0,25	S	dfrA5	sul1,sul2	>=320	R	>=4	R
ur16015513-201	W	35	outpatient	ST-69	air,eilA,gad,iss,lpfA	none	<=2	S	<=2	S	<=4	S	4	S	<=1	S	<=0,25	S	<=1	S	<=0,25	S	<=0,25	S	none	none	<=20	S	<=0,25	S
ur16017134-202	M	51	inpatient	ST-141	gad,iroN,iss,mchB,mchC,mchF,mcmA,vat	none	4	S	<=2	S	<=4	S	4	S	<=1	S	<=0,25	S	<=1	S	<=0,25	S	<=0,25	S	none	none	<=20	S	<=0,25	S
ur16016298-202A	M	69	inpatient	ST-73	cnf1,gad,iha,iroN,iss,mchB,mchC,mchF,mcmA,pic,sat,vat	none	<=2	S	<=2	S	<=4	S	4	S	<=1	S	<=0,25	S	<=1	S	<=0,25	S	<=0,25	S	none	none	<=20	S	<=0,25	S
ur16018352-201	W	88	outpatient	ST-131	gad,iha,nfaE,sat,senB	blaTEM-1B	>=32	R	16	R	<=4	S	4	S	<=1	S	0.5	S	<=1	S	0.5	S	<=0,25	S	none	none	<=20	S	<=0,25	S
ur16018498-201	W	89	inpatient	ST-131	gad,iha,nfaE,sat,senB	blaTEM-1B	>=32	R	16	R	>=128	R	4	S	<=1	S	0.5	S	<=1	S	<=0,25	S	<=0,25	S	none	none	<=20	S	<=0,25	S
ur16016773-201A	M	76	outpatient	ST-12	cnf1,gad,iroN,iss,mchB,mchC,mchF,mcmA,vat	none	>=32	R	16	R	<=4	S	16	R	<=1	S	>=8	R	<=1	S	<=0,25	S	<=0,25	S	none	none	<=20	S	<=0,25	S
ur16016773-201B	M	76	outpatient	ST-12	cnf1,gad,iroN,iss,mchB,mchC,mchF,mcmA,vat	none	>=32	R	16	R	<=4	S	16	R	<=1	S	>=8	R	<=1	S	<=0,25	S	<=0,25	S	none	none	<=20	S	<=0,25	S
ur16016935-201	M	76	inpatient	ST-12	cnf1,gad,iroN,iss,mchB,mchC,mchF,mcmA,vat	none	>=32	R	16	R	<=4	S	16	R	<=1	S	>=8	R	<=1	S	<=0,25	S	<=0,25	S	none	none	<=20	S	<=0,25	S
ur16015469-201	W	65	outpatient	ST-126	cnf1,gad,iroN,mchB,mchC,mchF,mcmA,vat	none	4	S	<=2	S	<=4	S	8	S	<=1	S	0.5	S	<=1	S	<=0,25	S	<=0,25	S	none	none	<=20	S	<=0,25	S
ur16016599-201	W	65	outpatient	ST-126	cnf1,gad,iroN,mchB,mchC,mchF,mcmA,vat	none	4	S	<=2	S	<=4	S	4	S	<=1	S	<=0,25	S	<=1	S	<=0,25	S	<=0,25	S	none	none	<=20	S	<=0,25	S
ur16017255-202	W	87	outpatient	ST-1193	gad,iha,sat,senB,sigA,vat	none	4	S	<=2	S	<=4	S	4	S	<=1	S	<=0,25	S	<=1	S	<=0,25	S	<=0,25	S	none	none	<=20	S	>=4	R
ur16015291-201	W	79	inpatient	ST-405	air,eilA,gad	blaCTX-M-14,blaTEM-1B	>=32	R	16	R	<=4	S	>=64	R	8	R	>=8	R	<=1	S	<=0,25	S	<=0,25	S	none	none	<=20	S	>=4	R
ur16015507-201	W	57	outpatient	ST-117	cba,cma,ireA,iroN,iss,lpfA,mchF,pic,vat	none	<=2	S	<=2	S	<=4	S	4	S	<=1	S	<=0,25	S	<=1	S	<=0,25	S	<=0,25	S	none	none	<=20	S	<=0,25	S
ur16016723-201	W	57	outpatient	ST-117	cma,ireA,iroN,iss,lpfA,mchF,pic,vat	none	<=2	S	<=2	S	<=4	S	4	S	<=1	S	<=0,25	S	<=1	S	<=0,25	S	<=0,25	S	none	none	<=20	S	<=0,25	S
ur16017017-201	W	57	inpatient	ST-567	gad,iroN,iss,mchF,sfaS	blaTEM-1B-like	>=32	R	16	R	<=4	S	2	S	<=1	S	<=0,25	S	<=1	S	<=0,25	S	<=0,25	S	none	none	<=20	S	<=0,25	S
ur16015667-201	W	21	outpatient	ST-141	astA,cnf1,gad,iroN,iss,mchB,mchC,mcmA,senB,sfaS,vat	blaSHV-1-like	>=32	R	16	R	8	S	8	S	<=1	S	0.5	S	<=1	S	<=0,25	S	<=0,25	S	none	sul1	<=20	S	<=0,25	S
ur16016003-201	W	62	outpatient	ST-10	celb,gad,iha,ireA,sat,sigA	none	<=2	S	<=2	S	<=4	S	4	S	<=1	S	<=0,25	S	<=1	S	<=0,25	S	<=0,25	S	none	none	<=20	S	<=0,25	S
ur16016301-201	M	77	inpatient	ST-1993	cnf1,gad,iroN,iss,mchB,mchC,mchF,mcmA,vat	none	<=2	S	<=2	S	<=4	S	4	S	<=1	S	<=0,25	S	<=1	S	<=0,25	S	<=0,25	S	none	none	<=20	S	<=0,25	S
ur16017461-202	M	71	outpatient	ST-681	gad,iroN,iss,pic,vat	none	<=2	S	<=2	S	<=4	S	4	S	<=1	S	<=0,25	S	<=1	S	<=0,25	S	<=0,25	S	none	none	<=20	S	<=0,25	S
ur16015341-201	M	58	outpatient	ST-135	gad,iroN,iss,vat	none	4	S	<=2	S	<=4	S	4	S	<=1	S	<=0,25	S	<=1	S	<=0,25	S	<=0,25	S	none	none	<=20	S	<=0,25	S
ur16015645-201	M	56	inpatient	ST-399	gad,lpfA	none	4	S	<=2	S	<=4	S	4	S	<=1	S	<=0,25	S	<=1	S	<=0,25	S	<=0,25	S	none	none	<=20	S	<=0,25	S
ur16019208-201	M	56	outpatient	ST-399	gad,lpfA	none	16	R	<=2	S	<=4	S	4	S	<=1	S	<=0,25	S	<=1	S	<=0,25	S	<=0,25	S	none	none	<=20	S	<=0,25	S
ur16016179-201	W	52	inpatient	ST-398	gad	none	<=2	S	<=2	S	<=4	S	4	S	<=1	S	<=0,25	S	<=1	S	<=0,25	S	<=0,25	S	none	none	<=20	S	<=0,25	S
ur16015294-201	M	85	inpatient	ST-446	f17A,f17G,gad,lpfA	none	8	S	<=2	S	<=4	S	4	S	<=1	S	<=0,25	S	<=1	S	<=0,25	S	<=0,25	S	none	none	<=20	S	<=0,25	S
ur16015505-201	W	65	outpatient	ST-131	gad,iha,iss,nfaE,sat,senB	none	8	S	<=2	S	<=4	S	4	S	<=1	S	0.5	S	<=1	S	<=0,25	S	<=0,25	S	none	none	<=20	S	<=0,25	S
ur16017457-201	W	66	outpatient	ST-131	gad,iha,iss,nfaE,sat,senB	none	8	S	<=2	S	<=4	S	4	S	<=1	S	0.5	S	<=1	S	<=0,25	S	<=0,25	S	none	none	<=20	S	<=0,25	S
ur16016725-201	W	88	outpatient	ST-2144	gad,iss,lpfA	none	<=2	S	<=2	S	<=4	S	4	S	<=1	S	<=0,25	S	<=1	S	<=0,25	S	<=0,25	S	none	none	<=20	S	<=0,25	S
ur16018353-201	M	74	outpatient	ST-106	air,eilA,gad,iss,lpfA	none	<=2	S	<=2	S	<=4	S	4	S	<=1	S	<=0,25	S	<=1	S	<=0,25	S	<=0,25	S	none	none	<=20	S	<=0,25	S
ur16014814-201	M	75	outpatient	ST-567	cba,cma,gad,iroN,iss,mchF,sfaS	blaTEM-1B	>=32	R	16	R	<=4	S	4	S	<=1	S	<=0,25	S	<=1	S	<=0,25	S	<=0,25	S	dfrA14-like	sul2	>=320	R	<=0,25	S
ur16016121-201	M	39	outpatient	ST-127	cnf1,iroN,iss,mchB,mchC,mchF,mcmA,vat	blaTEM-1B	>=32	R	16	R	<=4	S	4	S	<=1	S	<=0,25	S	<=1	S	<=0,25	S	<=0,25	S	none	sul2	<=20	S	<=0,25	S
ur16015755-202	M	46	outpatient	ST-141	astA,cnf1,gad,iroN,iss,mchB,mchC,mcmA,sfaS,vat	none	<=2	S	<=2	S	<=4	S	4	S	<=1	S	<=0,25	S	<=1	S	<=0,25	S	<=0,25	S	none	none	<=20	S	<=0,25	S
ur16017794-201	W	81	outpatient	ST-73	cnf1,gad,iha,ireA,iroN,iss,mchB,mchC,mchF,mcmA,pic,sat,vat	blaTEM-1D	>=32	R	16	R	<=4	S	4	S	<=1	S	<=0,25	S	<=1	S	<=0,25	S	<=0,25	S	none	none	<=20	S	<=0,25	S
ur16017320-201	W	38	outpatient	ST-569	gad,iss,senB,vat	none	4	S	<=2	S	<=4	S	4	S	<=1	S	<=0,25	S	<=1	S	<=0,25	S	<=0,25	S	none	none	<=20	S	<=0,25	S
ur16015475-201	M	61	outpatient	ST-648	air,eilA,gad,iha,lpfA,sat	blaCTX-M-15	>=32	R	16	R	<=4	S	>=64	R	>=64	R	>=8	R	16	R	<=0,25	S	<=0,25	S	none	none	<=20	S	>=4	R
ur16017138-201	W	24	inpatient	ST-967	air,eilA,iss,lpfA	none	4	S	<=2	S	<=4	S	4	S	<=1	S	0.5	S	<=1	S	<=0,25	S	<=0,25	S	none	none	<=20	S	<=0,25	S
ur16016724-201	W	20	outpatient	ST-127	cnf1,iroN,iss,mcmA,senB,sfaS,vat	none	<=2	S	<=2	S	<=4	S	2	S	<=1	S	<=0,25	S	<=1	S	<=0,25	S	<=0,25	S	none	none	<=20	S	<=0,25	S
ur16016126-201	W	53	inpatient	ST-127	cnf1,iroN,iss,mcmA,sfaS,vat	none	<=2	S	<=2	S	<=4	S	4	S	<=1	S	<=0,25	S	<=1	S	<=0,25	S	<=0,25	S	none	none	<=20	S	<=0,25	S
ur16017197-201	W	78	outpatient	ST-73	capU,ccI,gad,iha,pic,sat,senB,vat	none	<=2	S	<=2	S	<=4	S	4	S	<=1	S	<=0,25	S	<=1	S	<=0,25	S	<=0,25	S	none	none	<=20	S	<=0,25	S
ur16018487-202	W	78	inpatient	ST-73	capU,ccI,gad,iha,pic,sat,senB,vat	none	4	S	<=2	S	<=4	S	4	S	<=1	S	<=0,25	S	<=1	S	<=0,25	S	<=0,25	S	none	none	<=20	S	<=0,25	S
ur16015393-201	M	77	outpatient	ST-131	gad,iha,iss,sat,senB	blaCTX-M-15,blaTEM-1B	>=32	R	16	R	<=4	S	>=64	R	>=64	R	>=8	R	16	R	<=0,25	S	<=0,25	S	dfrA17	sul1,sul2	>=320	R	>=4	R
ur16016649-202A	W	82	inpatient	ST-1193	gad,iha,sat,senB,vat	blaCTX-M-15,blaTEM-33-like	>=32	R	>=32	R	<=4	S	>=64	R	>=64	R	>=8	R	16	R	<=0,25	S	<=0,25	S	none	sul2	<=20	S	>=4	R
ur16016649-202B	W	82	inpatient	ST-1193	gad,iha,sat,senB,vat	blaCTX-M-15,blaTEM-33-like	>=32	R	>=32	R	<=4	S	>=64	R	>=64	R	>=8	R	16	R	<=0,25	S	<=0,25	S	none	sul2	<=20	S	>=4	R
ur16016261-201	W	82	inpatient	ST-58	gad,iroN,iss,lpfA,mchF	none	<=2	S	<=2	S	<=4	S	4	S	<=1	S	<=0,25	S	<=1	S	<=0,25	S	<=0,25	S	dfrA5	none	<=20	S	<=0,25	S
ur16016722-201	W	57	outpatient	ST-1193	gad,iha,iss,sat,senB,vat	blaTEM-1B	>=32	R	16	R	<=4	S	4	S	<=1	S	<=0,25	S	<=1	S	<=0,25	S	<=0,25	S	none	none	<=20	S	>=4	R
ur16016120-201	M	66	outpatient	ST-127	cnf1,iroN,iss,mcmA,sfaS,vat	blaTEM-1B	>=32	R	16	R	<=4	S	4	S	<=1	S	<=0,25	S	<=1	S	<=0,25	S	<=0,25	S	dfrA1	sul1	>=320	R	<=0,25	S
ur16018967-201	M	88	inpatient	ST-93	capU,cma,gad,iroN,iss	blaTEM-1B	>=32	R	<=2	S	<=4	S	4	S	<=1	S	<=0,25	S	<=1	S	<=0,25	S	<=0,25	S	none	none	<=20	S	<=0,25	S
ur16015114-201	M	56	outpatient	ST-1064	cnf1,gad,iroN,iss,mchB,mchC,mcmA,pic,vat	none	<=2	S	<=2	S	<=4	S	4	S	<=1	S	<=0,25	S	<=1	S	<=0,25	S	<=0,25	S	none	none	<=20	S	<=0,25	S
ur16015793-201A	M	79	inpatient	ST-88	gad,ireA,iss,lpfA	blaTEM-1B	>=32	R	16	R	<=4	S	4	S	<=1	S	<=0,25	S	<=1	S	<=0,25	S	<=0,25	S	dfrA8	sul2	>=320	R	<=0,25	S
ur16017462-201	W	53	outpatient	ST-1161	gad,iss,vat	none	8	S	<=2	S	<=4	S	4	S	<=1	S	0.5	S	<=1	S	<=0,25	S	<=0,25	S	none	none	<=20	S	<=0,25	S
ur16015474-202	W	87	outpatient	ST-405	air,eilA,gad,senB	blaCTX-M-15,blaTEM-1B	>=32	R	>=32	R	8	S	>=64	R	>=64	R	>=8	R	>=64	R	<=0,25	S	<=0,25	S	dfrA17	sul1,sul2	>=320	R	>=4	R
ur16015673-201	W	87	outpatient	ST-405	air,eilA,gad,senB	blaCTX-M-15,blaTEM-1B	>=32	R	>=32	R	<=4	S	>=64	R	>=64	R	>=8	R	>=64	R	<=0,25	S	<=0,25	S	dfrA17	sul1,sul2	>=320	R	>=4	R
ur16016178-201	W	87	inpatient	ST-131	gad,iha,iss,sat	none	8	S	<=2	S	<=4	S	4	S	<=1	S	0.5	S	<=1	S	<=0,25	S	<=0,25	S	dfrA1-like,dfrA17	sul1	>=320	R	>=4	R
ur16017586-201	M	64	outpatient	ST-929	cnf1,gad,ireA,iroN,iss,mchB,mchC,mchF,mcmA,senB,sfaS,vat	none	<=2	S	<=2	S	<=4	S	<=1	S	<=1	S	<=0,25	S	<=1	S	<=0,25	S	<=0,25	S	none	none	<=20	S	<=0,25	S
ur16018964-201	W	25	outpatient	ST-141	gad,iroN,iss,mchB,mchC,mchF,mcmA,vat	none	4	S	<=2	S	<=4	S	4	S	<=1	S	<=0,25	S	<=1	S	<=0,25	S	<=0,25	S	none	none	<=20	S	<=0,25	S
ur16015095-201	M	58	outpatient	ST-131	gad,iha,iss,sat,senB	none	4	S	<=2	S	<=4	S	4	S	<=1	S	<=0,25	S	<=1	S	<=0,25	S	<=0,25	S	dfrA17	sul1	>=320	R	>=4	R
ur16016428-202	M	77	outpatient	ST-58	capU,gad,iss,lpfA	none	8	S	<=2	S	<=4	S	4	S	<=1	S	<=0,25	S	<=1	S	<=0,25	S	<=0,25	S	none	none	<=20	S	<=0,25	S
ur16015465-201	M	47	outpatient	Unknown ST	NA	blaCMY-41-like	4	S	<=2	S	<=4	S	4	S	<=1	S	2	R	<=1	S	<=0,25	S	<=0,25	S	none	none	<=20	S	<=0,25	S
ur16016077-201	W	78	outpatient	ST-410	cma,gad,iroN,iss,lpfA	blaCTX-M-15	>=32	R	16	R	<=4	S	>=64	R	>=64	R	>=8	R	16	R	<=0,25	S	<=0,25	S	dfrA12	sul1	>=320	R	>=4	R
ur16016598-201	M	71	outpatient	ST-405	air,eilA,gad	blaCTX-M-15,blaTEM-1B	>=32	R	>=32	R	<=4	S	>=64	R	>=64	R	>=8	R	>=64	R	<=0,25	S	<=0,25	S	none	none	>=320	R	>=4	R
ur16016645-201	W	23	inpatient	ST-131	gad,iha,iss,nfaE,sat,senB	blaTEM-1B	>=32	R	>=32	R	64	R	4	S	<=1	S	<=0,25	S	<=1	S	<=0,25	S	<=0,25	S	dfrA12	sul1	>=320	R	<=0,25	S
ur16015591-201	W	69	outpatient	ST-131	gad,iss	blaCTX-M-27	>=32	R	<=2	S	<=4	S	>=64	R	>=64	R	>=8	R	4	I	<=0,25	S	<=0,25	S	dfrA17	sul1,sul2	>=320	R	>=4	R
ur16017522-201	W	69	outpatient	ST-131	gad,iss	blaCTX-M-27	no MIC	R	no MIC	R	<=4	S		R	>=64	R		R	4	I	<=0,25	S	<=0,25	S	dfrA17	sul1,sul2	>=320	R	>=4	R
ur16019382-202	W	69	outpatient	ST-131	gad,iss	blaCTX-M-27	>=32	R	<=2	S	<=4	S	>=64	R	>=64	R	>=8	R	4	I	<=0,25	S	<=0,25	S	dfrA17	sul1,sul2	>=320	R	>=4	R
ur16018423-201	W	27	outpatient	ST-73	cnf1,gad,iroN,iss,mchB,mchC,mchF,mcmA,pic,vat	none	<=2	S	<=2	S	<=4	S	4	S	<=1	S	<=0,25	S	<=1	S	<=0,25	S	<=0,25	S	none	none	<=20	S	<=0,25	S
ur16015300-201	M	73	inpatient	ST-12	cnf1,gad,iroN,iss,mchB,mchC,mchF,mcmA,vat	none	<=2	S	<=2	S	<=4	S	4	S	<=1	S	<=0,25	S	<=1	S	<=0,25	S	<=0,25	S	none	none	<=20	S	<=0,25	S
ur16019010-201	W	66	outpatient	ST-10	gad,iha,iss,nfaE,sat,senB	blaCTX-M-15,blaTEM-1B	>=32	R	<=2	S	<=4	S	>=64	R	>=64	R	>=8	R	4	I	<=0,25	S	<=0,25	S	dfrA12	sul1	<=20	S	<=0,25	S
ur16015750-202	M	76	inpatient	ST-453	astA,gad,iroN,iss,lpfA,mchF	blaTEM-1B	no MIC	R	no MIC	R	64	R		R	<=1	S		S	<=1	S	<=0,25	S	<=0,25	S	none	sul2	<=20	S	>=4	R
ur16015753-202	M	76	inpatient	ST-453	astA,gad,iroN,iss,lpfA,mchF	blaTEM-1B	>=32	R	>=32	R	64	R	4	S	<=1	S	<=0,25	S	<=1	S	<=0,25	S	<=0,25	S	none	sul2	<=20	S	>=4	R
ur16018158-202A	M	83	inpatient	ST-409	gad,iss	none	<=2	S	<=2	S	<=4	S	4	S	<=1	S	<=0,25	S	<=1	S	<=0,25	S	<=0,25	S	none	none	<=20	S	<=0,25	S
ur16018158-202B	M	83	inpatient	ST-409	gad,iss	none	<=2	S	<=2	S	<=4	S	4	S	<=1	S	<=0,25	S	<=1	S	<=0,25	S	<=0,25	S	none	none	<=20	S	<=0,25	S
ur16016182-201A	W	87	inpatient	ST-127	cnf1,gad,iroN,iss,mcmA,senB,sfaS,vat	none	<=2	S	<=2	S	<=4	S	2	S	<=1	S	<=0,25	S	<=1	S	<=0,25	S	<=0,25	S	none	none	<=20	S	<=0,25	S
ur16017316-201	M	65	outpatient	ST-1851	gad,iroN,iss	blaTEM-1B	>=32	R	16	R	<=4	S	16	R	<=1	S	0.5	S	<=1	S	<=0,25	S	<=0,25	S	dfrA1	sul1	>=320	R	<=0,25	S
ur16018652-201	M	23	inpatient	ST-95	gad,ireA,iroN,iss,mchF	none	<=2	S	<=2	S	<=4	S	<=1	S	<=1	S	<=0,25	S	<=1	S	<=0,25	S	<=0,25	S	none	none	<=20	S	<=0,25	S
ur16016779-202	M	76	outpatient	ST-131	gad,iha,iss,sat,senB	blaTEM-1B	>=32	R	16	R	<=4	S	4	S	<=1	S	<=0,25	S	<=1	S	<=0,25	S	<=0,25	S	dfrA17	sul1,sul2	>=320	R	>=4	R
ur16018425-201	M	63	outpatient	ST-141	astA,cnf1,gad,iroN,iss,mchB,mchC,mcmA,sfaS,vat	none	<=2	S	<=2	S	<=4	S	4	S	<=1	S	<=0,25	S	<=1	S	<=0,25	S	<=0,25	S	none	none	<=20	S	<=0,25	S
ur16017751-201	W	20	inpatient	ST-1278	gad,iha,iss,pic,sat,senB,vat	blaTEM-1B	>=32	R	>=32	R	<=4	S	4	S	<=1	S	<=0,25	S	<=1	S	<=0,25	S	<=0,25	S	none	none	<=20	S	<=0,25	S
ur16015342-201	W	74	outpatient	ST-127	cnf1,gad,iroN,iss,mcmA,senB,sfaS,vat	none	<=2	S	<=2	S	<=4	S	4	S	<=1	S	<=0,25	S	<=1	S	<=0,25	S	<=0,25	S	none	none	<=20	S	<=0,25	S
ur16016431-201	W	74	outpatient	ST-127	cnf1,gad,iroN,iss,mcmA,senB,sfaS,vat	none	<=2	S	<=2	S	<=4	S	4	S	<=1	S	<=0,25	S	<=1	S	<=0,25	S	<=0,25	S	none	none	<=20	S	<=0,25	S
ur16018780-201	W	29	outpatient	ST-12	capU,gad,iha,ireA,iroN,iss,mchB,mchC,mchF,mcmA,senB	blaTEM-1D	>=32	R	16	R	<=4	S	4	S	<=1	S	<=0,25	S	<=1	S	<=0,25	S	<=0,25	S	none	none	<=20	S	<=0,25	S
ur16018465-201	W	51	inpatient	ST-73	cnf1,gad,iroN,iss,mchB,mchC,mchF,mcmA,pic,vat	none	4	S	<=2	S	<=4	S	4	S	<=1	S	<=0,25	S	<=1	S	<=0,25	S	<=0,25	S	none	none	<=20	S	<=0,25	S
ur16018492-201	W	51	inpatient	ST-73	cnf1,gad,iroN,iss,mchB,mchC,mchF,mcmA,pic,vat	none	8	S	<=2	S	<=4	S	4	S	<=1	S	<=0,25	S	<=1	S	<=0,25	S	<=0,25	S	none	none	<=20	S	<=0,25	S
ur16016502-201	M	74	outpatient	ST-117	gad,hlyE,ireA,iroN,iss,katP,lpfA,vat	blaTEM-1B	>=32	R	16	R	<=4	S	4	S	<=1	S	<=0,25	S	<=1	S	<=0,25	S	<=0,25	S	dfrA17	sul1,sul2	>=320	R	0.5	S
ur16015432-201	W	39	inpatient	ST-162	gad,ireA,iroN,iss,lpfA,mchF	blaTEM-1B	>=32	R	<=2	S	<=4	S	2	S	<=1	S	<=0,25	S	<=1	S	<=0,25	S	<=0,25	S	dfrA17	none	>=320	R	>=4	R
ur16016777-201	W	81	outpatient	ST-10	air,eilA,espI,gad,mchB,mchC,mchF,mcmA	none	>=32	R	>=32	R	64	R	16	R	<=1	S	2	R	<=1	S	<=0,25	S	<=0,25	S	none	none	<=20	S	<=0,25	S
ur16016075-201	W	33	outpatient	ST-69	eilA,gad,iroN,iss,lpfA,mchF,tsh	none	<=2	S	<=2	S	<=4	S	4	S	<=1	S	<=0,25	S	<=1	S	<=0,25	S	<=0,25	S	none	none	<=20	S	<=0,25	S
ur16019158-201	W	69	outpatient	ST-567	gad,iroN,iss,mchF,sfaS	blaTEM-1B-like	>=32	R	16	R	<=4	S	2	S	<=1	S	<=0,25	S	<=1	S	<=0,25	S	<=0,25	S	none	none	<=20	S	<=0,25	S
ur16018153-201	M	67	inpatient	ST-2650	celb,cma,gad,ireA,iroN,mchF,subA	none	<=2	S	<=2	S	<=4	S	4	S	<=1	S	<=0,25	S	<=1	S	<=0,25	S	<=0,25	S	none	none	<=20	S	<=0,25	S
ur16017014-201	W	57	inpatient	ST-131	gad,iha,iss,sat,senB	blaTEM-1B	>=32	R	16	R	<=4	S	4	S	<=1	S	<=0,25	S	<=1	S	<=0,25	S	<=0,25	S	dfrA17	sul1,sul2	>=320	R	>=4	R
ur16019009-201	M	77	outpatient	ST-131	gad,iha,iss,sat	blaCTX-M-27	>=32	R	<=2	S	<=4	S	>=64	R	>=64	R	>=8	R	4	I	<=0,25	S	<=0,25	S	none	none	<=20	S	>=4	R
ur16015895-202	W	72	outpatient	ST-131	gad,iha,iss	none	>=32	R	>=32	R	64	R	4	S	<=1	S	0.5	S	<=1	S	<=0,25	S	<=0,25	S	dfrA17	sul1	>=320	R	>=4	R
ur16018082-20X	M	60	outpatient	ST-135	gad,iss,vat	none	<=2	S	<=2	S	<=4	S	4	S	<=1	S	<=0,25	S	<=1	S	<=0,25	S	<=0,25	S	none	none	<=20	S	<=0,25	S
ur16017519-201	W	66	outpatient	ST-43	capU,gad,iss	blaTEM-1B	>=32	R	16	R	<=4	S	>=64	R	>=64	R	>=8	R	16	R	<=0,25	S	<=0,25	S	none	sul2	>=320	R	>=4	R
ur16015171-201	M	7	outpatient	ST-93	capU,cma,gad,iroN,iss	blaCTX-M-1,blaTEM-1B-like	>=32	R	16	R	<=4	S	>=64	R	>=64	R	>=8	R	<=1	S	<=0,25	S	<=0,25	S	none	sul2	<=20	S	<=0,25	S
ur16015110-201	M	35	outpatient	ST-73	cnf1,gad,iha,iroN,iss,mchB,mchC,mchF,mcmA,pic,sat,senB,vat	none	4	S	<=2	S	<=4	S	4	S	<=1	S	<=0,25	S	<=1	S	<=0,25	S	<=0,25	S	none	sul1	<=20	S	<=0,25	S
ur16014873-201	W	25	inpatient	ST-5484	gad,ireA,iroN,iss,mchF,vat	none	<=2	S	<=2	S	<=4	S	<=1	S	<=1	S	<=0,25	S	<=1	S	<=0,25	S	<=0,25	S	none	none	<=20	S	<=0,25	S
ur16014874-201	W	63	outpatient	ST-88	gad,iroN,iss,lpfA,mchF,mcmA	blaOXA-1	4	S	<=2	S	<=4	S	4	S	<=1	S	<=0,25	S	<=1	S	<=0,25	S	<=0,25	S	dfrA17	sul1,sul2	>=320	R	>=4	R
ur16014872-201	M	64	outpatient	ST-428	astA,gad,ireA,iroN,iss,mchF	blaTEM-1B	>=32	R	16	R	<=4	S	4	S	<=1	S	<=0,25	S	<=1	S	<=0,25	S	<=0,25	S			<=20	S	1	R
ur16014812-202	M	82	outpatient	ST-75	cnf1,gad,iroN,iss,lpfA,mchB,mchC,mcmA,pic	none	8	S	<=2	S	<=4	S	4	S	<=1	S	0.5	S	<=1	S	<=0,25	S	<=0,25	S			<=20	S	<=0,25	S
